# Supplementary material for: Precision Control of Programmable Actuation of Thermoresponsive Nanocomposite Hydrogels with Multilateral Engineering
Source: Int J Mol Sci. 2022 May 2;23(9):5044. doi: 10.3390/ijms23095044 (PMC9103084; doi:10.3390/ijms23095044)
Supplement: Supplementary file 1 [file ijms-23-05044-s001.zip]

Archive with 1 entries (1 files):
- ijms-1701872-supplementary.pdf
